# Supplementary material for: Omics-Inferred Partitioning and Expression of Diverse Biogeochemical Functions in a Low-O2 Cyanobacterial Mat Community
Source: mSystems. 2021 Dec 7;6(6):e01042-21. doi: 10.1128/mSystems.01042-21 (PMC8651085; doi:10.1128/mSystems.01042-21)
Supplement: TABLE S2 [file msystems.01042-21-st002.xlsx]

## Sheet: Sheet1
	NCBI Accession Numbers							Bin statistics					C metabolism		OP		AP		N metabolism		Oxidative pathways			S cycling
anvi_bin	SUBID	BioProject	BioSample	Accession	Organism	Classification	Bin Quality	Length (bp)	Completion (%)	Redundancy (%)	Mean gDNA coverage	Mean cDNA coverage	Autotrophy (Rubisco)	Autotrophy WL Pathway (acsB)	Photosystem I (psaA)	Photosystem II (psbA)	AP reaction cores (pufL/M)	Bacteriochlorophyll (bchX/Y/Z)	Denitrification (nirK)	Nitrogen fixation (nifH+D/K)	H2 oxidation (hupL/hydB)	Methane oxidation (mmoC)	Oxygen respiration (cbo3, cbb3, cox1, cb1)	S reduction/oxidation (dsrA/rdsrA)	Sulfide oxidation (fcc)	Sulfite oxidation (aprA)
Bin_1	SUB10176492	PRJNA72255	SAMN20441908	JAIFKK000000000	Phormidium sp. Bin_1	Cyanobacteria;Phormidium	n/a	11033395	70.4225	56.338	203.005	181.212	X		X	X				X			X			X
Bin_10_2						Eukaryota	Low	8793166	32.5301	3.61446	0.0158824	0.00614178														X
bin_100						Bacteroidetes;Paludibacter	Low	1400511	0	0	4.63433	0.0887633											X
bin_101	SUB10176492	PRJNA72255	SAMN20441909	JAIFKL000000000	Desulfobacteraceae bacterium bin_101	Deltaproteobacteria;Desulfobacteraceae	Medium	3961593	88.7324	4.22535	0.410691	0.0260932		X							X		X	X		X
bin_102	SUB10176492	PRJNA72255	SAMN20441910	JAIFKM000000000	Desulfobulbaceae bacterium bin_102	Deltaproteobacteria;Desulfobulbaceae	Medium	3062052	71.831	1.40845	0.569951	0.0304743		X						X	X		X	X		X
bin_103						Bacteria	Low	1266519	0	0	0.568657	0.0228849									X		X
bin_105	SUB10176492	PRJNA72255	SAMN20441911	JAIFKN000000000	bacterium bin_105	Bacteria	Medium	4024241	70.4225	1.40845	4.09635	0.0530949								X			X			X
bin_106	SUB10176492	PRJNA72255	SAMN20441912	JAIFKO000000000	Rhodoferax sp. bin_106	Betaproteobacteria;Rhodoferax	Low	2418005	0	0	3.77536	0.0774593
bin_111	SUB10176492	PRJNA72255	SAMN20441913	JAIFKP000000000	Betaproteobacteria bacterium bin_111	Betaproteobacteria	Low	637507	0	0	1.84539	0.0357373													X	X
bin_112	SUB10176492	PRJNA72255	SAMN20441914	JAIFKQ000000000	Paludibacter sp. bin_112	Bacteroidetes;Paludibacter	Medium	2800085	64.7887	4.22535	3.58018	0.105218											X			X
bin_113						Bacteroidetes	Low	823305	0	0	0.256195	0.0299458
bin_114						Betaproteobacteria;Rhodoferax	Low	1033036	0	0	0.724682	0.0214654
bin_117	SUB10176492	PRJNA72255	SAMN20441915	JAIFKR000000000	Bacteroidetes bacterium bin_117	Bacteroidetes	Medium	1688616	63.3803	0	1.42557	0.0579905											X			X
bin_118	SUB10176492	PRJNA72255	SAMN20441916	JAIFKS000000000	bacterium bin_118	Bacteria	High	3917186	98.5915	1.40845	0.771369	3.622											X	X		X
bin_120	SUB10176492	PRJNA72255	SAMN20441917	JAIFKT000000000	Chloroflexi bacterium bin_120	Chloroflexi	Medium	2823555	85.9155	2.8169	1.01543	2.73116					X	X		X	X		X
bin_122	SUB10176492	PRJNA72255	SAMN20441918	JAIFKU000000000	Candidatus Accumulibacter sp. bin_122	Betaproteobacteria;Candidatus Accumulibacter	Medium	3455847	74.6479	2.8169	0.786565	0.0140949	X										X
bin_123						Chloroflexi	Low	2116432	38.0282	2.8169	1.22143	0.026121											X			X
bin_124						Bacteroidetes	Low	1128359	36.6197	0	0.081873	0.024682
bin_127	SUB10176492	PRJNA72255	SAMN20441919	JAIFKV000000000	Betaproteobacteria bacterium bin_127	Betaproteobacteria	Medium	3724154	70.4225	2.8169	1.17348	0.0464073	X						X		X		X	X	X	X
bin_131	SUB10176492	PRJNA72255	SAMN20441920	JAIFKW000000000	Collimonas sp. bin_131	Betaproteobacteria;Collimonas	High	1613140	97.1831	0	0.0282279	0.0142263											X	X		X
bin_132	SUB10176492	PRJNA72255	SAMN20441921	JAIFKX000000000	Paludibacter sp. bin_132	Bacteroidetes;Paludibacter	Medium	4302557	84.507	1.40845	1.56736	2.40701								X			X
bin_134						Spirochaetes	Low	1818317	23.9437	2.8169	0.292854	0.0254058												X
bin_141	SUB10176492	PRJNA72255	SAMN20441922	JAIFKY000000000	Anaerolinea sp. bin_141	Chloroflexi;Anaerolinea	Medium	3352447	49.2958	1.40845	0.502836	0.022256											X	X		X
bin_143	SUB10176492	PRJNA72255	SAMN20441923	JAIFKZ000000000	Pseudanabaena sp. bin_143	Cyanobacteria;Pseudanabaena	Medium	4277160	95.7746	11.2676	0.461089	0.0702316	X		X	X				X			X			X
bin_144	SUB10176492	PRJNA72255	SAMN20441924	JAIFLA000000000	Sideroxydans sp. bin_144	Betaproteobacteria;Sideroxydans	Low	1077631	38.0282	4.22535	0.43221	0.613792									X			X		X
bin_145_29						Deltaproteobacteria	Low	998016	0	0	0.128751	0.0200304												X
bin_146						Bacteria	Low	2304693	0	0	0.137206	0.0173915														X
bin_149						Gammaproteobacteria;Methylovulum	Low	1412910	56.338	4.22535	0.0525516	4.96063											X			X
bin_151	SUB10176492	PRJNA72255	SAMN20441925	JAIFLB000000000	Betaproteobacteria bacterium bin_151	Betaproteobacteria	Medium	2184168	76.0563	1.40845	1.82083	0.0474017	X								X		X	X	X	X
bin_153	SUB10176492	PRJNA72255	SAMN20441926	JAIFLC000000000	Bacteroidetes bacterium bin_153	Bacteroidetes	Medium	2962889	71.831	8.4507	0.167264	39.2905											X			X
bin_154						Chloroflexi;Anaerolinea	Low	820620	22.5352	1.40845	0.72538	0.0532455											X
bin_155						Verrucomicrobia	Low	548848	50.7042	1.40845	0.510644	0.0260299
bin_156						Bacteria	Low	3085822	63.3803	0	1.19634	0.130447											X
bin_157						Bacteria	Low	163623	0	0	0.0453141	0
bin_158	SUB10176492	PRJNA72255	SAMN20441927	JAIFLD000000000	Thiotrichaceae bacterium bin_158	Gammaproteobacteria;Thiotrichaceae	Medium	2018828	77.4648	1.40845	0.239822	13.0538	X								X		X		X
bin_159						Fibrobacteres	Low	900344	0	0	0.599292	0.0264535											X			X
bin_16						Spirochaetes	Low	1665686	0	0	0.813913	0.0317981
bin_160						Bacteroidetes	Low	1482139	43.662	0	0.757499	0.0689917							X				X
bin_162						Spirochaetes	Low	1282009	21.1268	4.22535	0.865376	0.0364342												X		X
bin_164	SUB10176492	PRJNA72255	SAMN20441928	JAIFLE000000000	Gammaproteobacteria bacterium bin_164	Gammaproteobacteria	Low	948971	0	0	2.04268	0.296345
bin_165						Verrucomicrobia	Low	450480	0	0	0.921179	0.0258922									X					X
bin_167	SUB10176492	PRJNA72255	SAMN20441929	JAIFLF000000000	Rhodoferax sp. bin_167	Betaproteobacteria;Rhodoferax	Low	569153	0	0	1.38719	0.224506													X	X
bin_168						Bacteria	Low	157396	0	0	0.0357454	0
bin_169	SUB10176492	PRJNA72255	SAMN20441930	JAIFLG000000000	Draconibacterium sp. bin_169	Bacteroidetes;Draconibacterium	Medium	2672817	54.9296	0	0.487533	0.156695											X			X
bin_170	SUB10176492	PRJNA72255	SAMN20441931	JAIFLH000000000	Desulfobulbaceae bacterium bin_170	Deltaproteobacteria;Desulfobulbaceae	Medium	2433296	61.9718	5.6338	0.701889	0.0304337								X	X		X	X		X
bin_172						Spirochaetes	Low	1252337	0	0	0.857731	0.0298608
bin_176						Bacteroidetes;Draconibacterium	Low	945589	0	0	0.663116	0.0925652											X	X		X
bin_178						Bacteroidetes	Low	371388	0	0	0.245958	0.0350984
bin_179	SUB10176492	PRJNA72255	SAMN20441932	JAIFLI000000000	Anaerolinea sp. bin_179	Chloroflexi;Anaerolinea	Low	919484	0	0	0.785721	0.0431023	X													X
bin_180						Cyanobacteria;Oscillatoriales	Low	527123	0	0	0.728909	0.0461015
bin_182	SUB10176492	PRJNA72255	SAMN20441933	JAIFLJ000000000	bacterium bin_182	Bacteria	Medium	2968070	88.7324	1.40845	0.0613689	3.8369								X	X		X			X
bin_187	SUB10176492	PRJNA72255	SAMN20441934	JAIFLK000000000	Chloroflexi bacterium bin_187	Chloroflexi	Medium	4444501	61.9718	1.40845	0.430043	35.3572											X			X
bin_188	SUB10176492	PRJNA72255	SAMN20441935	JAIFLL000000000	Thioploca sp. bin_188	Gammaproteobacteria;Thioploca	Low	687171	0	0	2.99484	0.0987748	X												X
bin_190						Chloroflexi;Anaerolinea	Low	406092	0	0	0.533435	0.035995
bin_193	SUB10176492	PRJNA72255	SAMN20441936	JAIFLM000000000	Chlorobi bacterium bin_193	Chlorobi	Medium	2240036	67.6056	1.40845	0.106358	0.889465											X			X
bin_194						Firmicutes - Clostridia	Low	329682	29.5775	1.40845	0.260631	0														X
bin_197						Bacteroidetes;Draconibacterium	Low	1178942	0	0	0.327393	0.0853046												X
bin_199	SUB10176492	PRJNA72255	SAMN20441937	JAIFLN000000000	Spirochaetes bacterium bin_199	Spirochaetes	Medium	3969302	90.1408	7.04225	1.31364	0.725705											X			X
bin_2						Eukaryota	n/a	13858755	21.6867	25.3012	0.0267118	0.371839												X		X
bin_200						Betaproteobacteria	Low	218076	28.169	0	1.72821	0.0517713
bin_201						Spirochaetes	Low	437961	0	0	0.405345	0.0344564
bin_202						Bacteroidetes	Low	3626904	32.3944	2.8169	0.648489	0.122174							X				X
bin_204	SUB10176492	PRJNA72255	SAMN20441938	JAIFLO000000000	Desulfobacteraceae bacterium bin_204	Deltaproteobacteria;Desulfobacteraceae	Low	1256801	45.0704	1.40845	6.41793	0.205458		X							X		X	X		X
bin_207	SUB10176492	PRJNA72255	SAMN20441939	JAIFLP000000000	Bacteroidetes bacterium bin_207	Bacteroidetes	High	2366644	92.9577	0	0.31014	3.83302								X			X			X
bin_208	SUB10176492	PRJNA72255	SAMN20441940	JAIFLQ000000000	Rickettsia sp. bin_208	Alphaproteobacteria;Rickettsia	Medium	1036760	71.831	0	0.0351504	0											X
bin_209	SUB10176492	PRJNA72255	SAMN20441941	JAIFLR000000000	Halobacteriovorax sp. bin_209	Deltaproteobacteria;Halobacteriovorax	High	3253134	91.5493	2.8169	0.0897333	0.772744									X		X
bin_212	SUB10176492	PRJNA72255	SAMN20441942	JAIFLS000000000	bacterium bin_212	Bacteria	Medium	2393843	83.0986	5.6338	1.18125	0.765011														X
bin_219						Spirochaetes	Low	976721	0	0	0.240369	0.0193724											X
bin_220						Bacteria	Low	1483107	19.7183	0	0.675809	0.0251322														X
bin_224						Bacteroidetes	Low	1116623	35.2113	0	0.38028	0.0337531												X
bin_227	SUB10176492	PRJNA72255	SAMN20441943	JAIFLT000000000	Flavobacterium sp. bin_227	Bacteroidetes;Flavobacterium	Medium	2930134	76.0563	0	0.944358	0.0367582											X
bin_228	SUB10176492	PRJNA72255	SAMN20441944	JAIFLU000000000	Bacteroidetes bacterium bin_228	Bacteroidetes	High	6581157	94.3662	4.22535	0.138102	0.0144402							X	X	X		X	X		X
bin_229	SUB10176492	PRJNA72255	SAMN20441945	JAIFLV000000000	Rhodoferax sp. bin_229	Betaproteobacteria;Rhodoferax	Medium	4595121	87.3239	1.40845	0.481461	0.25655											X		X	X
bin_23						Bacteroidetes	Low	347815	0	0	0.913033	0.0298132
bin_232						Chloroflexi;Anaerolinea	Low	476289	0	0	0.157104	0									X		X			X
bin_233	SUB10176492	PRJNA72255	SAMN20441946	JAIFLW000000000	Sulfurospirillum sp. bin_233	Epsilonproteobacteria;Sulfurospirillum	Medium	797513	53.5211	0	2.24121	0.143572									X			X
bin_234	SUB10176492	PRJNA72255	SAMN20441947	JAIFLX000000000	Thioploca sp. bin_234	Gammaproteobacteria;Thioploca	Low	750004	0	0	0.129885	0	X
bin_235_243	SUB10176492	PRJNA72255	SAMN20441948	JAIFLY000000000	Planktothrix sp. bin_235_243	Cyanobacteria;Planktothrix	n/a	5709010	91.5493	42.2535	28.5723	1.53789	X		X	X				X			X			X
bin_239	SUB10176492	PRJNA72255	SAMN20441949	JAIFLZ000000000	Bacteroidetes bacterium bin_239	Bacteroidetes	Medium	2545173	69.0141	1.40845	0.290618	0.0282137											X
bin_242						Bacteroidetes;Flavobacterium	Low	788631	0	0	0.310215	0.0251632											X
bin_246	SUB10176492	PRJNA72255	SAMN20441950	JAIFMA000000000	Rhodoferax sp. bin_246	Betaproteobacteria;Rhodoferax	Medium	2662737	69.0141	2.8169	1.45713	0.0439386	X								X		X	X
bin_247	SUB10176492	PRJNA72255	SAMN20441951	JAIFMB000000000	Thioploca sp. bin_247	Gammaproteobacteria;Thioploca	Low	902565	0	0	2.75326	0.0734057	X
bin_25						Epsilonproteobacteria	Low	317211	30.9859	0	0.463331	0.145671														X
bin_250	SUB10176492	PRJNA72255	SAMN20441952	JAIFMC000000000	Candidatus Vampirococcus sp. bin_250	Bacteria;Vampirococcus	Medium	1008733	53.5211	1.40845	0.153605	0.0190666												X
bin_251	SUB10176492	PRJNA72255	SAMN20441953	JAIFMD000000000	Spirochaetes bacterium bin_251	Spirochaetes	Medium	2806768	43.662	1.40845	1.10329	0.0330318
bin_256	SUB10176492	PRJNA72255	SAMN20441954	JAIFME000000000	Spirulina sp. bin_256	Cyanobacteria;Spirulina	Low	1128073	22.5352	1.40845	1.17557	0.981671	X		X	X							X			X
bin_257						Spirochaetes	Low	194932	0	0	0.328003	0.0308578
bin_26	SUB10176492	PRJNA72255	SAMN20441955	JAIFMF000000000	Desulfobacula sp. bin_26	Deltaproteobacteria;Desulfobacula	High	3688401	97.1831	4.22535	0.200616	0.0338346		X							X		X	X		X
bin_261						Bacteroidetes	Low	54079	0	0	0.0718301	0
bin_262						Tenericutes	Low	629939	46.4789	1.40845	0.0906249	0
bin_28	SUB10176492	PRJNA72255	SAMN20441956	JAIFMG000000000	Bacteroidetes bacterium bin_28	Bacteroidetes	High	4812335	98.5915	1.40845	1.2245	3.04035							X				X			X
bin_3	SUB10176492	PRJNA72255	SAMN20441957	JAIFMH000000000	Bacteroidetes bacterium bin_3	Bacteroidetes	Medium	4300737	61.9718	1.40845	0.357747	0.0218019							X				X			X
Bin_3_1	SUB10176492	PRJNA72255	SAMN20441958	JAIFMI000000000	Bacillariophyta sp. Bin_3_1	Unknown; putative diatom	Low	23570043	87.3239	254.93	0.308687	20.5893	X		X	X							X			X
Bin_3_3	SUB10176492	PRJNA72255	SAMN20441959	JAIFMJ000000000	Bacillariophyta sp. Bin_3_3	Unknown; putative diatom	Low	19802335	90.1408	236.62	6.19195	17.7673	X		X	X							X	X		X
bin_33	SUB10176492	PRJNA72255	SAMN20441960	JAIFMK000000000	Bacteroidetes bacterium bin_33	Bacteroidetes	High	3200533	98.5915	2.8169	0.328214	0.371822											X
bin_35	SUB10176492	PRJNA72255	SAMN20441961	JAIFML000000000	Thioploca sp. bin_35	Gammaproteobacteria;Thioploca	Low	666513	0	0	13.7598	0.215559	X
bin_37						Gammaproteobacteria	Low	595635	0	0	5.24152	0.264584									X
bin_38	SUB10176492	PRJNA72255	SAMN20441962	JAIFMM000000000	Rhodoferax sp. bin_38	Betaproteobacteria;Rhodoferax	Low	1189669	0	0	2.35942	0.0490373	X
Bin_4_1	SUB10176492	PRJNA72255	SAMN20441963	JAIFMN000000000	Rhodoferax sp. Bin_4_1	Betaproteobacteria;Rhodoferax	n/a	4187395	90.1408	90.1408	7.21733	1.5581					X	X			X		X	X	X	X
Bin_4_3_4	SUB10176492	PRJNA72255	SAMN20441964	JAIFMO000000000	Sulfuritalea sp. Bin_4_3_4	Betaproteobacteria;Sulfuritalea	Medium	3046083	67.6056	1.40845	0.215136	0.648561	X								X		X	X	X	X
Bin_4_4	SUB10176492	PRJNA72255	SAMN20441965	JAIFMP000000000	Hydrogenophaga sp. Bin_4_4	Betaproteobacteria;Hydrogenophaga	High	3519382	92.9577	1.40845	10.9252	0.238076	X								X		X		X	X
bin_43	SUB10176492	PRJNA72255	SAMN20441966	JAIFMQ000000000	Anaerolinea sp. bin_43	Chloroflexi;Anaerolinea	Medium	1290979	56.338	1.40845	0.220852	0.0637936									X		X			X
bin_44	SUB10176492	PRJNA72255	SAMN20441967	JAIFMR000000000	Rhodoferax sp. bin_44	Betaproteobacteria;Rhodoferax	Low	2317582	45.0704	0	1.2989	0.142701	X								X		X	X	X
bin_45	SUB10176492	PRJNA72255	SAMN20441968	JAIFMS000000000	Methylococcaceae bacterium bin_45	Gammaproteobacteria;Methylococcaceae	High	2731051	95.7746	2.8169	0.294185	0.100457								X	X	X	X			X
bin_46	SUB10176492	PRJNA72255	SAMN20441969	JAIFMT000000000	Rhodoferax sp. bin_46	Betaproteobacteria;Rhodoferax	Medium	2729705	66.1972	5.6338	1.99657	0.0471716	X										X		X
bin_47	SUB10176492	PRJNA72255	SAMN20441970	JAIFMU000000000	bacterium bin_47	Bacteria	Medium	3407323	53.5211	1.40845	0.189908	0.0214784											X
bin_49	SUB10176492	PRJNA72255	SAMN20441971	JAIFMV000000000	Sulfuricurvum sp. bin_49	Epsilonproteobacteria;Sulfuricurvum	High	2217859	95.7746	0	1.3705	0.121108								X	X		X			X
bin_5	SUB10176492	PRJNA72255	SAMN20441972	JAIFMW000000000	Deltaproteobacteria bacterium bin_5	Deltaproteobacteria	Medium	2954443	77.4648	0	0.342727	0.0227045											X		X	X
bin_50	SUB10176492	PRJNA72255	SAMN20441973	JAIFMX000000000	bacterium bin_50	Bacteria	Medium	3858105	87.3239	8.4507	1.06359	0.394412														X
bin_51						Bacteria	Low	1580267	0	0	0.546574	0.161902											X	X
bin_54						Bacteroidetes;Bernardetia	Low	571641	47.8873	1.40845	0.759281	84.0105											X			X
bin_57	SUB10176492	PRJNA72255	SAMN20441974	JAIFMY000000000	Bacteroidetes bacterium bin_57	Bacteroidetes	High	3922016	97.1831	1.40845	0.230641	2.99528							X				X	X
bin_6						Deltaproteobacteria;Desulfomicrobium	Low	1947632	26.7606	0	1.24286	1.37816									X		X	X
Bin_6_3	SUB10176492	PRJNA72255	SAMN20441975	JAIFMZ000000000	Sulfurimonas sp. Bin_6_3	Epsilonproteobacteria;Sulfurimonas	High	2205377	98.5915	1.40845	0.415101	0.0171242								X	X		X
Bin_6_9	SUB10176492	PRJNA72255	SAMN20441976	JAIFNA000000000	Arcobacter sp. Bin_6_9	Epsilonproteobacteria;Arcobacter	High	1997449	97.1831	0	6.99928	0.106995								X	X		X	X
bin_61	SUB10176492	PRJNA72255	SAMN20441977	JAIFNB000000000	Desulfocapsa sp. bin_61	Deltaproteobacteria;Desulfocapsa	Low	1160311	21.1268	0	1.40889	0.0674616								X	X			X
bin_64						Bacteria;Silvanigrellales	Low	232602	0	0	0.0162979	0.0402309
bin_65						Deltaproteobacteria;Bdellovibrio	Low	434310	0	0	0.0671775	0														X
bin_66						Verrucomicrobia	Low	2006576	50.7042	0	0.130048	0.0146683									X		X			X
bin_67						Epsilonproteobacteria	Low	665089	21.1268	0	1.23005	63.4794
bin_69	SUB10176492	PRJNA72255	SAMN20441978	JAIFNC000000000	Bacteroidetes bacterium bin_69	Bacteroidetes	High	3315494	91.5493	4.22535	0.690931	0.0430841							X				X
Bin_7_3	SUB10176492	PRJNA72255	SAMN20441979	JAIFND000000000	Bacterium Bin_7_3	Bacteria	Medium	3971796	85.9155	1.40845	5.29481	0.535651								X			X			X
Bin_7_6						Betaproteobacteria;Methylibium	Low	1954091	29.5775	0	1.37701	0.0248262					X	X					X
bin_70	SUB10176492	PRJNA72255	SAMN20441980	JAIFNE000000000	Hydrogenophaga sp. bin_70	Betaproteobacteria;Hydrogenophaga	Medium	2249573	70.4225	0	4.67715	0.109494	X										X		X	X
bin_72						Verrucomicrobia	Low	1332738	45.0704	0	0.420501	0.0462516									X		X	X
bin_73						Gammaproteobacteria	Low	2387643	33.8028	4.22535	1.63917	0.0945976									X
bin_75						Bacteroidetes;Paludibacter	Low	602309	46.4789	0	2.12829	0.0627485								X
bin_77						Betaproteobacteria;Candidatus Accumulibacter	Low	427799	0	0	1.05213	0
bin_78	SUB10176492	PRJNA72255	SAMN20441981	JAIFNF000000000	Gammaproteobacteria bacterium bin_78	Gammaproteobacteria	Low	3197050	46.4789	5.6338	1.01147	0.04129							X		X					X
bin_79						Unknown	Low	575930	40.8451	0	0.0447323	2.6787
bin_8	SUB10176492	PRJNA72255	SAMN20441982	JAIFNG000000000	Anaerolinea sp. bin_8	Chloroflexi;Anaerolinea	Medium	4061672	63.3803	1.40845	0.340416	0.0146709									X		X			X
bin_83	SUB10176492	PRJNA72255	SAMN20441983	JAIFNH000000000	Desulfobacteraceae bacterium bin_83	Deltaproteobacteria;Desulfobacteraceae	Medium	2395034	67.6056	4.22535	0.946176	2.36681		X							X		X	X		X
bin_85						Deltaproteobacteria;Desulfocapsa	Low	574286	0	0	2.21712	15.5809									X					X
bin_86	SUB10176492	PRJNA72255	SAMN20441984	JAIFNI000000000	Clostridia bacterium bin_86	Firmicutes - Clostridia	Medium	3921580	60.5634	1.40845	0.26341	0.0317647												X
bin_87						Bacteroidetes	Low	720606	42.2535	0	1.20418	4.46036
bin_88	SUB10176492	PRJNA72255	SAMN20441985	JAIFNJ000000000	Bacteroidetes bacterium bin_88	Bacteroidetes	Medium	2317404	80.2817	2.8169	0.356003	0.0358855											X			X
bin_89	SUB10176492	PRJNA72255	SAMN20441986	JAIFNK000000000	Akkermansia sp. bin_89	Verrucomicrobia;Akkermansia	Medium	3062395	70.4225	2.8169	0.389235	5.7476											X			X
bin_9	SUB10176492	PRJNA72255	SAMN20441987	JAIFNL000000000	Bacteroidetes bacterium bin_9	Bacteroidetes	High	4643096	100	2.8169	0.761351	0.0364644											X			X
bin_90						Deltaproteobacteria	Low	1629916	43.662	0	0.791715	0.0343599											X
bin_91	SUB10176492	PRJNA72255	SAMN20441988	JAIFNM000000000	Betaproteobacteria bacterium bin_91	Betaproteobacteria	Medium	3172373	80.2817	0	1.99494	0.0561939	X										X			X
bin_92	SUB10176492	PRJNA72255	SAMN20441989	JAIFNN000000000	Bacteroidetes bacterium bin_92	Bacteroidetes	Medium	3783221	87.3239	1.40845	0.400992	0.0425563														X
bin_94						Epsilonproteobacteria;Sulfurospirillum	Low	501389	0	0	1.0689	0.0739496											X
bin_96						Bacteroidetes;Flavobacterium	Low	339985	0	0	9.98452	0.237437
bin_99						Gammaproteobacteria	Low	540621	0	0	0.426653	0											X			X
